# Supplementary material for: Surgical Outcomes of Video-Assisted versus Open Pneumonectomy for Lung Cancer: A Real-World Study
Source: Cancers (Basel). 2022 Nov 19;14(22):5683. doi: 10.3390/cancers14225683 (PMC9688192; doi:10.3390/cancers14225683)
Supplement: Supplementary file 1 [file cancers-14-05683-s001.zip]

Archive with 1 entries (1 files):
- cancers-1986106-supplementary.pdf
